# Supplementary material for: Laparoscopic proximal gastrectomy with right-sided overlap and single-flap valvuloplasty (ROSF): a case-series study
Source: BMC Surg. 2023 Apr 14;23:90. doi: 10.1186/s12893-023-01975-y (PMC10105452; doi:10.1186/s12893-023-01975-y)
Supplement: Supplementary file 1 — Additional file 1: Table S1. Detailed clinicopathological, surgical and follow-up information of the patients. [file 12893_2023_1975_MOESM1_ESM.xlsx]

## Sheet: Sheet1
Table S1. Detailed clinicopathological, surgical and follow-up information of the patients
Patient Number	Age (years)	Sex	American Society of Anesthesiologists Physical Status	Past History	Preoperative endoscopic submucosal dissection	clinical T	clinical N	clinical M	clinical Stage	Surgery Time (min)	Anastomosis Time (min)	Estimated Blood Loss (mL)	pathological T	pathological N	pathological M	pathological Stage	Positive Lymph Nodes	Retrieved Lymph Nodes	Time to first flatus after surgery (days)	Time to first defecation after surgery (days)	Time to discharge after surgery (days)	Adjuvant Chemotherapy	30-day Rehospitalization	Recurrence	Death	Early Complications	Clavien-Dindo Grade	Late Complications	Clavien-Dindo Grade	body mass index (kg/m^2)	Total body weight (kg) before surgery	Total body weight (kg) 1 year after surgery	Hemoglobin (g/L) before surgery	Hemoglobin (g/L) 1 year after surgery	Lymphocyte count (10^9/L) before surgery	Lymphocyte count (10^9/L) 1 year after surgery	Serum total protein (g/L) before surgery	Serum total protein (g/L) 1 year after surgery	Serum albumin (g/L) before surgery	Serum albumin (g/L) 1 year after surgery	Serum prealbumin (g/L) before surgery	Serum prealbumin (g/L) 1 year after surgery	Heartburn Visick score	Acid regurgitation Visick score	Dysphagia Visick score	Bloating Visick score	Diarrhea Visick score	Epigastric Pain Visick score
1	68	Male	2	Silicosis	No	2	0	0	I	342	68.4	70	2	0	0	IB	0	37	2	6	11	No	No	No	No	0		0		24.8016	70	72	101	133	0.7	1.3	59.6	75.4	36.4	43.3	0.15	0.18	1	1	1	1	1	1
2	73	Male	2	No	No	1	0	0	I	440	82	80	1b	0	0	IA	0	15	3	9	13	No	No	No	No	0		0		23.5078	64	68	129	127	1.3	1.2	59	57.2	39	39.8	0.19	0.22	1	1	1	1	1	1
3	55	Male	1	No	No	2	0	0	I	445	76	50	2	0	0	IB	0	19	2	2	8	No	No	No	No	0		0		33.0579	90	92	88	94	0.8	1.4	70.3	72.2	44.6	46.5	0.28	0.3	1	1	1	1	1	1
4	66	Male	2	Hypertension	No	2	0	0	I	285	55.005	80	2	0	0	IB	0	29	2	6	7	No	No	No	No	0		RE (LA A), PPI	II	21.2585	60	60	157	127	1.4	2.1	60.5	58.4	36.1	35.4	0.25	0.23	1	1	1	1	1	1
5	73	Male	2	No	No	2	0	0	I	300	69.3	60	2	1	0	IIA	2	20	1	3	11	Yes	No	No	No	0		0		22.0386	60	57	133	128	1.1	0.9	64.8	71.3	43.2	46.5	0.26	0.23	1	1	1	1	1	1
6	55	Male	2	No	No	2	0	0	I	260	57.98	80	2	0	0	IB	0	29	2	6	17	No	No	No	No	0		0		18.7328	51	50	91	126	1.1	1.9	53.6	67.1	28.2	42.1	0.14	0.15	1	1	1	1	1	1
7	78	Male	2	Hypertension	Yes	1	0	0	I	260	56.42	80	1b	0	0	IA	0	16	2	4	15	No	No	No	No	0		0		23.8281	61	62	110	148	1	1.6	60.9	75.8	32.8	39.7	0.21	0.24	1	1	1	1	1	1
8	75	Male	1	No	No	1	0	0	I	200	48	80	1a	0	0	IA	0	19	2	6	12	No	No	No	No	0		0		21.875	56	50	137	142	1.1	1.5	64.9	62.7	39.9	38.9	0.26	0.23	1	1	2	2	2	1
9	65	Male	1	No	No	2	0	0	I	255	60	80	2	0	0	IB	0	40	3	5	9	No	No	No	No	0		0		21.9713	65	67	108	116	1	1.2	55.7	60.1	36.1	37.7	0.2	0.22	1	1	1	1	1	1
10	73	Male	2	Diabetes Mellitus, rectal Surgery	No	2	0	0	I	210	61	50	2	1	0	IIA	1	16	2	3	15	Yes	No	No	No	pleural effusion, conservatively treated	II	0		23.5078	64	62	98	100	1.4	1.5	73.1	70.1	43.2	41.5	0.27	0.25	1	1	1	1	1	1
11	70	Male	2	Hypertension, cirrhosis	No	1	0	0	I	395	58	50	1b	0	0	IA	0	26	3	9	20	No	No	No	No	pleural effusion, thoracocentesis	IIIa	PPI		21.1073	61	62	124	126	0.8	1	68.8	65.4	37.6	39.2	0.13	0.17	1	2	2	1	1	1
12	64	Male	1	No	No	2	0	0	I	245	58	80	3	1	0	IIB	2	17	2	3	9	Yes	No	No	No	0		0		25.0995	70	66	149	137	1.2	1.8	70.4	68.5	47.3	46.7	0.26	0.25	1	1	1	1	1	1
13	76	Male	2	Hypertension	No	2	0	0	I	230	46	80	2	0	0	IB	0	14	3	4	12	No	No	No	No	0		0		25.9516	75	67	135	133	1.8	1.2	66.8	69.3	41.1	42.3	0.21	0.24	1	1	1	1	1	1
14	65	Male	2	Hypertension	No	1	0	0	I	185	43	50	1a	0	0	IA	0	25	2	2	6	No	No	No	No	0		0		25.9516	75	77	133	130	1.1	1.3	65.1	68.5	42.1	43.3	0.22	0.2	1	1	1	1	1	1
15	65	Male	2	Hypertension, Diabetes Mellitus	No	2	0	0	I	285	61	50	3	0	0	IIA	0	22	2	3	24	Yes	No	No	No	0		0		24.6755	73	75	123	126	1	1	65	82.1	38.5	41.4	0.14	0.15	1	1	1	2	1	1
16	70	Male	2	Parkinson's disease	No	2	0	0	I	260	56	30	3	1	0	IIB	1	12	2	2	13	Yes	No	No	No	hypertension, conservatively treated	II	0		25.4028	70	65	131	128	1.4	1.2	70.4	72.2	42.1	40	0.33	0.31	1	1	2	2	1	1
17	70	Male	2	Hypertension, renal Surgery	Yes	1	0	0	I	300	56	30	1b	0	0	IA	0	21	2	4	11	No	No	No	No	0		0		24.4898	75	70	124	119	2.1	1.4	71.4	63.3	44.5	39.4	0.31	0.22	1	1	2	1	1	1
18	68	Male	2	emphysema	No	1	0	0	I	280	75	50	1b	0	0	IA	0	24	3	4	6	No	No	No	No	0		0		21.0937	54	55	110	118	1.4	1.5	66	64.5	40.9	38.5	0.26	0.28	1	1	1	1	1	1
19	67	Female	2	Hypertension	No	1	0	0	I	260	56	30	1b	0	0	IA	0	20	2	2	6	No	No	No	No	0		0		21.2279	51	60	129	124	1.6	1.5	68.9	73.4	45.4	47.6	0.26	0.26	1	1	1	2	1	1
20	47	Female	1	No	No	2	0	0	I	270	84	20	3	0	0	IIA	0	45	3	4	7	Yes	No	No	No	0		0		20.1951	53	51	111	102	0.8	1	68.8	64.2	44.4	43.2	0.28	0.26	1	1	1	1	1	1
